# Supplementary material for: Follistatin is a novel therapeutic target and biomarker in FLT3/ITD acute myeloid leukemia
Source: EMBO Mol Med. 2020 Mar 5;12(4):e10895. doi: 10.15252/emmm.201910895 (PMC7136967; doi:10.15252/emmm.201910895)
Supplement: Supplementary file 2 — Table EV1 [file EMMM-12-e10895-s002.xlsx]

## Sheet: 工作表1
EV Table 1. Differentially expressed genes ML-2 cells (FST344 vs GFP).
Upregulation	Log2 [FC(FST344 vs GFP)]	Downregulation	Log2 [FC(FST344 vs GFP)]
ARMCX7P	10.4071	SCRN1	-1.05309
FST	9.97628	NAV1	-1.07475
RGPD6	3.34291	PRKACB	-1.07802
ZNF542P	3.11853	TCF7	-1.13582
HIST2H4B	1.89865	C12orf75	-1.16089
ZNF660	1.74069	PPDPF	-1.16702
IL2RA	1.40934	DUSP9	-1.17572
BASP1	1.33261	TCEAL4	-1.19404
HIST2H2AA4	1.32437	SPINT2	-1.23687
ORM1	1.19337	GPC1	-1.28334
GJA1	1.1088	MBOAT2	-1.30507
CSPG4	1.10395	ADAMTS5	-1.3309
SYNPO2	0.936282	ZNF709	-1.33318
SLC2A3P1	0.909381	ATP6V0E2	-1.38826
EIF4E3	0.90809	SEMA4F	-1.39804
SMIM11A	0.867968	PRR5	-1.40379
HENMT1	0.762995	CEP170B	-1.45009
RET	0.686155	MPP2	-1.46096
CCL5	0.639121	HOXB6	-1.5134
FSCN1	0.625934	MPEG1	-1.515
NEAT1	-0.604669	CD59	-1.51535
SLC43A2	-0.611257	CYFIP2	-1.54114
DZANK1	-0.613626	RAI14	-1.56787
IGSF10	-0.619066	FRMD4B	-1.56798
PRLR	-0.619469	FAM92A1	-1.60345
CRAT	-0.649753	MAFB	-1.65654
SNHG3	-0.684137	GPNMB	-1.70739
EPB41L3	-0.749054	RGPD5	-1.71167
CBWD3	-0.757015	ANO9	-1.76695
SLC7A11	-0.759846	PCDHGA4	-1.83805
NT5C3B	-0.760834	SPATA6	-1.84794
EPAS1	-0.768078	HIST2H2AA3	-1.89567
PRDX2	-0.772494	VCAN	-1.89655
NYNRIN	-0.79343	ZNF704	-1.91428
NBEA	-0.795035	GAB1	-1.98264
SEMA3C	-0.80014	RNF144A	-2.12527
THBS1	-0.803194	VWDE	-2.20488
PLD4	-0.836668	DDAH1	-2.30374
PPIC	-0.844289	SYT3	-2.33007
PRG2	-0.854451	CD36	-2.48377
HS6ST1	-0.860923	CEP85L	-2.6589
SGMS2	-0.875552	GPRIN3	-2.74633
TIAM1	-0.885676	KLF12	-2.96026
CNR2	-0.911607	GLB1L2	-3.03178
CHPF	-0.932757	KIRREL2	-3.43833
BRCC3	-0.936093	MYH10	-3.68202
GUSBP11	-0.955313	VASH2	-3.93075
APP	-0.959362	MYBPC3	-4.54896
MATK	-0.970824	PVRIG2P	-10.3645
LY6G5B	-0.972082	NPIPB6	-10.4775
APBB2	-0.975161	RPS26P3	-10.5605
ZNF20	-1.02099	CH507-9B2.4	-10.657
		DSG2	-11.0285
