# Supplementary material for: Follistatin is a novel therapeutic target and biomarker in FLT3/ITD acute myeloid leukemia
Source: EMBO Mol Med. 2020 Mar 5;12(4):e10895. doi: 10.15252/emmm.201910895 (PMC7136967; doi:10.15252/emmm.201910895)
Supplement: Supplementary file 3 — Table EV2 [file EMMM-12-e10895-s003.xlsx]

## Sheet: 工作表1
EV Table 2. Differentially expressed genes in ML-2 cells (FST317 vs GFP).
Upregulation	Log2 [FC(FST317 vs GFP)]	Downregulation	Log2 [FC(FST317 vs GFP)]
RP11-212D19.4	12.2468	CCNL1	-0.510664
C8orf44-SGK3	11.5654	CTD-3214H19.16	-0.563966
RP11-1035H13.3	11.3403	NEAT1	-0.567774
RP11-903H12.5	11.1361	HNRNPU-AS1	-0.605774
CTD-3074O7.11	11.0022	STAG3L5P-PVRIG2P-PILRB	-0.858371
CH17-260O16.1	10.7954	GOLGA8B	-0.883397
NUTM2E	10.5356	CD93	-0.977648
FST	9.69284	FAM156B	-1.10323
CTD-2192J16.17	8.49971	LY6G5B	-1.11073
RP11-45M22.4	2.32637	BLOC1S5-TXNDC5	-1.4175
RIMBP3C	1.98261	SMIM11A	-1.4816
ABO	1.93938	CH507-254M2.1	-1.55449
AL513412.1	1.92268	RP11-514P8.8	-1.79458
PRTFDC1	1.64499	CH507-338C24.1	-1.83583
RP11-244H3.4	1.37336	MYBPC3	-1.87715
NPW	1.08826	TMEM110-MUSTN1	-2.45379
RP11-603J24.9	1.03716	ZNF536	-2.51231
ATP6V1G2-DDX39B	1.01257	AC005538.3	-2.5394
RABL6	0.980653	RP11-848G14.2	-2.67659
PODXL2	0.92852	HNRNPA3P4	-2.90008
SLC2A3P1	0.753228	RP11-762I7.5	-3.02335
RP11-717K11.2	0.658416	ZNF709	-6.93062
RP11-1212A22.4	0.631503	CH507-9B2.4	-10.5953
CH507-24F1.2	0.58509	RP11-235E17.2	-11.2378
		TGIF2-C20orf24	-11.3925
		ANKRD20A3	-11.4604
		RP11-343C2.9	-11.7203
		LL22NC03-N64E9.1	-12.0237
		CTD-2369P2.12	-12.0593
