# Supplementary material for: Follistatin is a novel therapeutic target and biomarker in FLT3/ITD acute myeloid leukemia
Source: EMBO Mol Med. 2020 Mar 5;12(4):e10895. doi: 10.15252/emmm.201910895 (PMC7136967; doi:10.15252/emmm.201910895)
Supplement: Supplementary file 4 — Table EV3 [file EMMM-12-e10895-s004.xlsx]

## Sheet: 工作表1
EV Table 3. Upregulated proteins in proteomics analysis of ML-2 cells (FST344 vs GFP).
Gene names	Protein names	Log2 [FC(344 vs GFP]	-Log10(p value)
PCBP2	Poly(rC)-binding protein 2	1.60485	1.32655
IAH1	Isoamyl acetate-hydrolyzing esterase 1 homolog	1.50742	3.26244
HN1	Hematological and neurological expressed 1 protein	1.48546	1.90097
ARHGAP1	Rho GTPase-activating protein 1	1.3542	1.92459
RBM39	RNA-binding protein 39	1.31514	2.16623
PNP	Purine nucleoside phosphorylase	1.24773	5.03626
BASP1	Brain acid soluble protein 1	0.962691	3.11594
ARPC3	Actin-related protein 2/3 complex subunit 3	0.84373	3.22542
C4orf32	Uncharacterized protein C4orf32	0.82538	2.39886
SLC43A3	Solute carrier family 43 member 3	0.75493	1.69077
TAF15	TATA-binding protein-associated factor 2N	0.753303	2.46815
SLC39A11	Zinc transporter ZIP11	0.72651	2.35291
BTF3L4	Transcription factor BTF3 homolog 4	0.725363	3.38837
CTSG	Cathepsin G	0.715447	2.98222
DDB2	DNA damage-binding protein 2	0.707853	3.39176
ACY1	Aminoacylase-1	0.693103	3.48741
WDR12	Ribosome biogenesis protein WDR12	0.692591	2.38149
RAB1B	Ras-related protein Rab-1B	0.69108	2.2969
BTF3	Transcription factor BTF3	0.666767	3.14425
TMEM43	Transmembrane protein 43	0.661027	2.90157
HNRNPH2	Heterogeneous nuclear ribonucleoprotein H2	0.660873	1.55093
NNT	NAD(P) transhydrogenase, mitochondrial	0.632103	2.39464
NUDCD3	NudC domain-containing protein 3	0.619837	3.12449
FANCI	Fanconi anemia group I protein	0.610237	2.02249
MCTS1	Malignant T-cell-amplified sequence 1	0.60671	3.58425
NOLC1	Nucleolar and coiled-body phosphoprotein 1	0.605597	1.94005
CD44	CD44 antigen	0.605497	2.38044
PSMC4	26S protease regulatory subunit 6B	0.604937	1.55041
VPS26A	Vacuolar protein sorting-associated protein 26A	0.603333	2.75654
VAMP3	Vesicle-associated membrane protein 3	0.601956	3.26813
RCC2	Protein RCC2	0.601025	2.2341
C1QBP	Complement component 1 Q subcomponent-binding protein	0.60078	2.23352
DDX24	ATP-dependent RNA helicase DDX24	0.593267	1.32501
