# Supplementary material for: Follistatin is a novel therapeutic target and biomarker in FLT3/ITD acute myeloid leukemia
Source: EMBO Mol Med. 2020 Mar 5;12(4):e10895. doi: 10.15252/emmm.201910895 (PMC7136967; doi:10.15252/emmm.201910895)
Supplement: Supplementary file 5 — Table EV4 [file EMMM-12-e10895-s005.xlsx]

## Sheet: 工作表1
EV Table 4. Primers and oligos used for this study.
Name	Sequence (5'-3')	Remark
col9a2-PF	TGATGGTTTGATTGGGGCGA	WISH assay
col9a2-PR	CCTTCTTTCCGACCACTCCC	WISH assay
fst-PF	GGGCTCCAAACTGCATACCT	WISH assay
fst-PR	AGGCGTTATTTGGAGGGGTG	WISH assay
gsc-PF	CAACCCTTGGTTCGCAACAG	WISH assay
gsc-PR	CCGAATGTATCGTCCTGCCA	WISH assay
fst-QF	GATTGTTTACGCCAGCGCAT	RT-qPCR assay
fst-QR	TCGCATGACTTGGCCTTGAT	RT-qPCR assay
gsc-QF	CAACTTCACGTCCAGGGGC	RT-qPCR assay
gsc-QR	GCGCTGTCATAACCTGTAGGAA	RT-qPCR assay
fzd4-QF	TGGTGGGAAACGTGCTACAA	RT-qPCR assay
fzd4-QR	GCATAAGAAGAACTTCAGCTGGC	RT-qPCR assay
chd-QF	CAGCACCACCACCGATTTTG	RT-qPCR assay
chd-QR	AGTGTAAATCTGGCCCTCGC	RT-qPCR assay
nog-QF	GTTTGCTGTCCGCGTACTTG	RT-qPCR assay
nog-QR	GGGGTAAAGTGTCACTCGGG	RT-qPCR assay
FST-F	CCAGCGAGTGTGCCATGAAG	Semi quantitative PCR
FST-R	TCATCTTCCTCCTCTTCCTCG	Semi quantitative PCR
FST-ChIPpcr-F	CCCCACACACTGGGAGAC	ChIP-PCR
FST-ChIPpcr-R	CGATTCAATGGACGTCAGAA	ChIP-PCR
cFos-ChIPpcr-F	GGCCCACGAGACCTCTGAGACA	ChIP-PCR
cFos-ChIPpcr-R	GCCTTGGCGCGTGTCCTAATCT	ChIP-PCR
FST317-OE-F	CTAGCTAGCCGCCACCATGGTCCGCGCGAGGCACCAG	FST317 overexpression
FST317-OE-FLAG-R	CGGAATTCTTACTTGTCGTCATCGTCTTTGTAGTCGTTGCAAGATCCGGAGTGCTT	FST317 overexpression
FST344-OE-F	CTAGCTAGCCGCCACCATGGTCCGCGCGAGGCACCAG	FST344 overexpression
FST344-OE-MYC-R	CGGAATTCTTACAGATCCTCTTCTGAGATGAGTTTTTGTTCCCACTCTAGAATAGAAGAT	FST344 overexpression
Scramble shRNA-F	CGCGTCCCCCCTAAGGTTAAGTCGCCCTCGTTCAAGAGACGAGGGCGACTTAACCTTAGGTTTTTGGAAAT	Scramble control shRNA
Scramble shRNA-R	CGATTTCCAAAAACCTAAGGTTAAGTCGCCCTCGTCTCTTGAACGAGGGCGACTTAACCTTAGGGGGGA	Scramble control shRNA
FST-sh1-F	CGCGTCCCCGATCTATTGGATTAGCCTATTCAAGAGATAGGCTAATCCAATAGATCTTTTTGGAAAT	FST shRNA knockdown
FST-sh1-R	CGATTTCCAAAAAGATCTATTGGATTAGCCTATCTCTTGAATAGGCTAATCCAATAGATCGGGGA	FST shRNA knockdown
FST-sh2-F	CGCGTCCCCGGTCCTGTACAAGACCGAATTCAAGAGATTCGGTCTTGTACAGGACCTTTTTGGAAAT	FST shRNA knockdown
FST-sh2-R	CGATTTCCAAAAAGGTCCTGTACAAGACCGAATCTCTTGAATTCGGTCTTGTACAGGACCGGGGA	FST shRNA knockdown
FST-sgRNA1-F	CACCGAGCGGCCGTTCTTCGCTTGA	FST CRISPR/Cas9 knockout
FST-sgRNA1-R	AAACTCAAGCGAAGAACGGCCGCTC	FST CRISPR/Cas9 knockout
FST-sgRNA2-F	CACCGTGGCTCCGTCAAGCGAAGAA	FST CRISPR/Cas9 knockout
FST-sgRNA2-R	AAACTTCTTCGCTTGACGGAGCCAC	FST CRISPR/Cas9 knockout
FST-sgRNA3-F	CACCGTGCTCAGTTCGGTCTTGTAC	FST CRISPR/Cas9 knockout
FST-sgRNA3-R	AAACGTACAAGACCGAACTGAGCAC	FST CRISPR/Cas9 knockout
FST-sgRNA4-F	CACCGGAGCACCTCGTGGACCGAGG	FST CRISPR/Cas9 knockout
FST-sgRNA4-R	AAACCCTCGGTCCACGAGGTGCTCC	FST CRISPR/Cas9 knockout
FST-sgRNA5-F	CACCGAGCGAAGAACGGCCGCTGCC	FST CRISPR/Cas9 knockout
FST-sgRNA5-R	AAACGGCAGCGGCCGTTCTTCGCTC	FST CRISPR/Cas9 knockout
CREB-sgRNA1-F	CACCGTGGAGTTGGCACCGTTACAG	CREB CRISPR/Cas9 knockout
CREB-sgRNA1-R	AAACCTGTAACGGTGCCAACTCCAC	CREB CRISPR/Cas9 knockout
CREB-sgRNA2-F	CACCGTAACTGATTCCCAAAAGCGA	CREB CRISPR/Cas9 knockout
CREB-sgRNA2-R	AAACTCGCTTTTGGGAATCAGTTAC	CREB CRISPR/Cas9 knockout
p90RSK-sgRNA1-F	CACCGCTCATTCTGGACTTCCTGCG	p90RSK CRISPR/Cas9 knockout
p90RSK-sgRNA1-R	AAACCGCAGGAAGTCCAGAATGAGC	p90RSK CRISPR/Cas9 knockout
p90RSK-sgRNA2-F	CACCGTTCCAGAATGGACAGACCTC	p90RSK CRISPR/Cas9 knockout
p90RSK-sgRNA2-R	AAACGAGGTCTGTCCATTCTGGAAC	p90RSK CRISPR/Cas9 knockout
CRE(+)-F	CGGGGTACCGAGAAAAGAAAGGGAGAGGG	Cloning of FST promoter for dual luciferase assay
CRE(+)-R	CCGCTCGAGCGATTCAATGGACGTCAGAA	Cloning of FST promoter for dual luciferase assay
CRE(-)-F	CGGGGTACCGGTCGCCTTCCCCCTCCCTC	Cloning of FST promoter for dual luciferase assay
CRE(-)-R	CCGCTCGAGTGGGCGGTCTCCCAGTGTGT	Cloning of FST promoter for dual luciferase assay
CREB-Y134F-F	AGGCCTTCCTTCAGGAAAATTT	Site-directed mutagenesis of CREB at Y134 site
CREB-Y134F-R	CCTTGAAAGAATTTCCCTTC	Site-directed mutagenesis of CREB at Y134 site
FLT3/ITD-R	ATCCTAGTACCTTCCCAAACTC	Genotyping for Tg fish
FST-QF	CCTGAGAAAGGCTACCTGCC	RT-qPCR
FST-QR	TCTTCACAGGACTTTGCTTTGAT	RT-qPCR
GAPDH-QF	CCACTCCTCCACCTTTGAC	RT-qPCR
GAPDH-QR	ACCCTGTTGCTGTAGCCA	RT-qPCR
Gapdh-QF	GGGTCCCAGCTTAGGTTCATC	RT-qPCR
Gapdh-QR	CCAATACGGCCAAATCCGTTC	RT-qPCR
INHA-F	GTCTCCCTCTGCTCTGCGCC	Semi quantitative PCR
INHA-R	CTCTGCCTTTCCTCCCAGCTG	Semi quantitative PCR
INHBA-F	GGCAGGAGCAGATGAGGAA	Semi quantitative PCR
INHBA-R	ATGCGGTAGTGGTTGATGAC	Semi quantitative PCR
INHBB-F	GCTCTGCCTCCTCCTTCCACAC	Semi quantitative PCR
INHBB-R	CTCACCCCATTCTCTCCGAC	Semi quantitative PCR
INHBC-F	CGACTGCCAAGGAGGGTCCA	Semi quantitative PCR
INHBC-R	AGATGCTCAGGAAGAGGGAGTC	Semi quantitative PCR
ACVR1-F	GGAAGATGAGAAGCCCAAGG	Semi quantitative PCR
ACVR1-R	AGAGAGAATAATGAGGCCAACC	Semi quantitative PCR
ACVR1B-F	CACATGGAGATCGTGGGCAC	Semi quantitative PCR
ACVR1B-R	CCGAGGGCATAAATATCAGC	Semi quantitative PCR
ACVR2A-F	GGTGCTATACTTGGTAGATCAG	Semi quantitative PCR
ACVR2A-R	TAGGGTGGCTTAGGTGTAAC	Semi quantitative PCR
ACVR2B-F	TGTCATGGAAGGCCGTGATG	Semi quantitative PCR
ACVR2B-R	CAGGACAAGCGGCTGCACTG	Semi quantitative PCR
Neg-ASO	AACACGTCTATACGC	Negative antisense oligo
FST-ASO1	CGATTACAGGTCACAC	FST antisense oligo1
FST-ASO2	CGACAAGTCTTTTTAC	FST antisense oligo2
FST-ASO3	TTCTGGCTGCTCTTTA	FST antisense oligo3
FST-ASO4	TTCTTCGCTTGACGGA	FST antisense oligo4
