# Supplementary material for: Follistatin is a novel therapeutic target and biomarker in FLT3/ITD acute myeloid leukemia
Source: EMBO Mol Med. 2020 Mar 5;12(4):e10895. doi: 10.15252/emmm.201910895 (PMC7136967; doi:10.15252/emmm.201910895)
Supplement: Supplementary file 6 — Table EV5 [file EMMM-12-e10895-s006.xlsx]

## Sheet: 工作表1
EV Table 5. Reagents and resources used in this study.
Name	Application	Source	Identifier
Rabbit anti-FST antibody (1:1000 dilution)	Western blotting	Abcam	ab64490
Rabbit anti-FLT3/Flk-2 (C-20) antibody (1:200 dilution)	Western blotting	Santa Cruz	sc-479
Phospho-FLT3 (Tyr591) rabbit polyclonal Antibody (1:500 dilution)	Western blotting	CST	3461S
STAT5 Anitbody (1:1000 dilution)	Western blotting	CST	9363S
Phospho-STAT5 pTyr694 Antibody (1:1000 dilution)	Western blotting	Life Tech	716900
Rabbit anti human pan AKT (1:1000 dilution)	Western blotting	CST	4685S
Phospho-Akt (Ser473) Antibody (1:1000 dilution)	Western blotting	CST	9271S
p44/42 MAPK (Erk1/2) Antibody (1:1000 dilution)	Western blotting	CST	9102S
Phospho-p44/42 MAPK (Erk1/2) Rabbit mAb (1:1000 dilution)	Western blotting	CST	4370S
CREB (48H2) Rabbit mAb (1:1000 dilution)	Western blotting	CST	9197S
Phospho-CREB (Ser133) (87G3) Rabbit mAb (1:1000 dilution)	Western blotting	CST	9198S
RSK1 Antibody (1:1000 dilution)	Western blotting	CST	9333S
Phospho-p90RSK (Thr359/Ser363) Antibody (1:1000 dilution)	Western blotting	CST	9344S
Anti-Beta-ACTIN (1:5000 dilution)	Western blotting	Sigma	A2228
Phospho-mTOR (Ser2448) Antibody (1:1000 dilution)	Western blotting	CST	2971S
Alexa-Fluor 488 anti-CREB (pS133)/ ATF-1 (pS63) (1:100 dilution)	Phosphor-flow	BD	558435
Human Follistatin ELISA Kit SimpleStep	ELISA	Abcam	ab192147
Human/Mouse Follistatin Neutralization Antibody	Drug treatment	R&D Systems	AF669
Recombinant Human Follistatin 288 (FS-288) Protein	Drug treatment	R&D Systems	5836-FS-025
Recombinant Human Follistatin (aa 30-344) Protein	Drug treatment	R&D Systems	4889-FN-025
Recombinant human Activin A protein	Drug treatment	Abcam	ab50051
SB 431542	Drug treatment	Tocris Bioscience	1614
Phorbol 12-myristate 13-acetate (PMA)	Drug treatment	Abcam	ab120297
Quizartinib	Drug treatment	LC lab	Q-4747
666-15 (Potent and selective CREB inhibitor)	Drug treatment	Tocris Bioscience	5661
BI-D1870	Drug treatment	Selleckchem	S2843
BRD7389 (TOCRIS)	Drug treatment	R&D Systems	4037/10
Software
Flowjo	Flow cytometry	FLOWJO LLC	Version: 7.6.1
Prism	Data analysis	Graphpad	Version: 6.0c
Image Lab	Western blotting	Bio-Rad	Version: 5.2.1
Photoshop	Figure alignment	Adobe	Version: 2017.0.0
