# Supplementary material for: Follistatin is a novel therapeutic target and biomarker in FLT3/ITD acute myeloid leukemia
Source: EMBO Mol Med. 2020 Mar 5;12(4):e10895. doi: 10.15252/emmm.201910895 (PMC7136967; doi:10.15252/emmm.201910895)
Supplement: Supplementary file 7 — Source Data for Appendix [file EMMM-12-e10895-s012.zip]

Archive with 2 entries (2 files):
- EMM-2019-10895-V3_SourceDataForAppendixFigureS2_07Feb2020.tif
- EMM-2019-10895-V3_SourceDataForAppendixFigureS3E_07Feb2020.tif
